# Supplementary material for: Genetics of Pediatric Epilepsy: Next-Generation Sequencing in Clinical Practice
Source: Genes (Basel). 2022 Aug 17;13(8):1466. doi: 10.3390/genes13081466 (PMC9407986; doi:10.3390/genes13081466)
Supplement: Supplementary file 1 [file genes-13-01466-s001.zip]

Archive with 1 entries (1 files):
- genes-1800327-supplementary.pdf
